# Supplementary material for: Genome-Wide Association Study (GWAS) for Freezing and De-Acclimation Tolerance in Polish Winter Barley
Source: Int J Mol Sci. 2026 Mar 18;27(6):2759. doi: 10.3390/ijms27062759 (PMC13026713; doi:10.3390/ijms27062759)
Supplement: Supplementary file 1 [file ijms-27-02759-s001.zip]

Archive with 2 entries (2 files):
- Supplement_Table_S1_Accession names and Phenotypic data.xlsx
- Supplement_Table_S2_Chlorophyll fluorescence parameters details.pdf
