# Supplementary material for: Genome-Wide Association Study (GWAS) for Freezing and De-Acclimation Tolerance in Polish Winter Barley
Source: Int J Mol Sci. 2026 Mar 18;27(6):2759. doi: 10.3390/ijms27062759 (PMC13026713; doi:10.3390/ijms27062759)
Supplement: Supplementary file 1 [file ijms-27-02759-s001.zip › Supplement_Table_S1_Accession names and Phenotypic data.xlsx]

## Sheet: Table S1
Table S1: Mean values of the phenotypic parameters (chlorophyll fluorescence and survival rate after freezing of De-Acclimated and Cold Acclimated state) used in the association analysis. The measurements were performed on 8-11 biological replicates.
			De-Acclimated (DA) state																Cold Acclimate (CA) state
Accession	Name	Breeder	Fv/Fm	ABS/RC	PI(cso)	PI(csm)	PI(ABS)	ABS/CS	TRo/CS	ETo/CS	DIo/CS	RC/CSo	RC/CSm	ETo/RC	TRo/RC	DIo/RC	PI(total)	Survival rate	Fv/Fm	ABS/RC	PI(cso)	PI(csm)	PI(ABS)	ABS/CS	TRo/CS	ETo/CS	DIo/CS	RC/CSo	RC/CSm	ETo/RC	TRo/RC	DIo/RC	PI(total)	Survival rate
1_2021	PHR 1/21	PHR	0.5918	2.405	126.313	329.689	0.494849	259.8	153.557	62.976	106.243	113.845	288.924	0.581282	1.40383	1.00117	1.0124	0	0.6663	2.50173	156.609	491.596	0.588739	273.7	181.315	73.0625	92.3846	110.009	332.445	0.676358	1.66302	0.838711	1.12971	0.111111
2_2021	PHR 2/21	PHR	0.6086	2.45383	190.1	522.587	0.768976	244.6	148.136	63.4067	96.4641	126.86	338.572	0.600518	1.47388	0.979953	1.23298	0.075	0.6834	2.60265	211.727	695.045	0.794141	265.5	180.968	86.0168	84.5318	102.654	329.205	0.841642	1.77546	0.827197	2.65402	0.133333
3_2021	PHR 3/21	PHR	0.6867	2.58072	308.606	1021.83	1.0107	311.2	212.268	113.06	98.9325	120.981	393.082	0.938519	1.76388	0.816841	1.97265	0.148148	0.6712	2.43208	157.169	485.468	0.589719	275.2	184.087	73.6815	91.113	114.115	347.264	0.662649	1.63183	0.800245	0.698684	0.296296
4_2021	PHR 4/21	PHR	0.6649	2.39678	259.558	795.76	0.917907	287.1	190.619	96.348	96.4814	123.15	370.627	0.804243	1.58879	0.807993	2.00711	0.366667	0.6741	2.66353	196.448	609.813	0.764164	267.9	179.624	84.5	88.276	100.746	312.206	0.857676	1.79087	0.872662	2.15911	0.333333
5_2021	PHR 5/21	PHR	0.671	2.58803	232.096	722.557	0.867168	272.3	182.278	90.7653	90.0223	110.162	340.697	0.879635	1.72396	0.86407	1.27786	0.366667	0.6796	2.63231	204.969	667.11	0.815562	261.6	177.035	83.0579	84.5651	100.835	315.573	0.846909	1.78668	0.845629	1.48798	0.35
6_2021	PHR 6/21	PHR	0.6543	2.37967	174.908	522.839	0.665659	268.1	174.423	76.1784	93.6766	116.681	339.753	0.692758	1.55469	0.824977	0.73669	0.25	0.6486	3.17797	201.037	635.523	0.747811	269.2	174.324	89.3148	94.8764	87.3561	260.68	1.03794	2.03198	1.14599	1.09534	0.433333
7_2021	PHR 7/21	PHR	0.6181	2.47117	162.693	455.252	0.585873	288.2	176.946	78.4674	111.254	117.64	313.595	0.684876	1.52258	0.948589	1.07744	0.233333	0.6458	2.49592	163.77	493.183	0.600226	271.4	175.846	73.7228	95.554	114.23	340.965	0.674129	1.56848	0.927434	1.35348	0.266667
8_2021	PHR 8/21	PHR	0.5979	2.85386	143.602	396.682	0.502699	294.8	175.503	74.4911	119.297	109.736	289.385	0.678167	1.63652	1.21735	0.59427	0.391667	0.6435	2.54313	137.203	403.98	0.552329	247.3	159.506	66.6599	87.7944	97.8549	279.969	0.676553	1.63341	0.909716	0.801841	0.233333
9_2021	PHR 9/21	PHR	0.5994	2.46962	152.635	386.707	0.497601	303.8	181.34	80.4514	122.46	124.301	316.326	0.655221	1.46914	1.00047	0.6506	0.351852	0.6325	2.26291	135.536	379.231	0.532427	259.1	163.466	63.9702	95.6341	118.305	322.807	0.563335	1.43229	0.83062	0.937483	0.303704
10_2021	PHR 10/21	PHR	0.6289	2.69409	122.456	337.059	0.485959	258	161.166	68.4263	96.8338	97.3584	264.8	0.719862	1.68523	1.00886	0.52248	0.373016	0.6511	2.66484	170.505	525.318	0.693893	256.2	164.981	73.9867	91.2189	98.045	288.254	0.752751	1.7105	0.954336	1.04674	0.341667
11_2021	PHR 11/21	PHR	0.6528	2.24714	154.096	462.949	0.684195	241	155.67	65.2845	85.33	108.041	310.227	0.622972	1.4679	0.779244	0.90293	0.074074	0.69	2.61089	192.892	633.631	0.746019	260.7	179.617	81.444	81.083	100.723	328.21	0.82058	1.79672	0.814177	1.33985	0.37963
12_2021	PHR 12/21	PHR	0.6184	2.81809	126.32	334.076	0.462944	276.5	170.613	74.8428	105.887	100.4	264.467	0.771286	1.73694	1.08115	0.42705	0.237037	0.6542	2.82054	187.413	566.857	0.772984	238.4	155.892	79.1025	82.5083	85.4195	250.746	0.909283	1.83906	0.981483	2.88617	0.377778
13_2021	PHR 13/21	PHR	0.6328	2.73999	126.134	351.819	0.447673	283.9	178.479	71.9696	105.421	105.624	290.762	0.694862	1.73239	1.0076	0.58246	0.2	0.6892	2.39696	203.749	671.191	0.792184	264.2	181.688	77.6109	82.5118	112.431	364.026	0.702646	1.6483	0.748662	1.14086	0.255556
14_2021	PHR 14/21	PHR	0.6222	2.89048	162.775	440.991	0.600524	277.7	172.142	82.3232	105.558	100.19	267.131	0.899659	1.79321	1.09727	0.89545	0.4	0.7107	2.41167	242.265	855.779	1.02786	233.7	165.766	82.0302	67.9343	97.2909	340.872	0.84225	1.71202	0.699647	1.34352	0.333333
15_2021	PHR 15/21	PHR	0.617	2.64009	137.76	396.22	0.504143	285.4	175.245	71.7161	110.155	108.824	293.083	0.669649	1.61648	1.02361	1.0171	0.133333	0.6064	2.7865	146.852	382.565	0.587876	264.3	159.721	76.4857	104.579	99.0567	255.774	0.823066	1.67387	1.11262	0.864958	0.281481
16_2021	PHR 16/21	PHR	0.668	2.49926	201.988	625.186	0.780174	261	174.542	82.2148	86.4576	106.161	323.832	0.793386	1.66751	0.831752	2.70543	0.181481	0.703	2.23795	241.474	882.301	1.04178	237.4	166.848	75.9045	70.5521	108.037	376.238	0.719469	1.56568	0.67227	1.32714	0.222222
17_2021	PHR 17/21	PHR	0.5873	2.66164	157.01	434.221	0.552246	301.1	174.563	76.2405	126.537	117.599	299.176	0.657292	1.52106	1.14058	1.0443	0.293519	0.6727	2.49848	247.603	813.004	1.02362	251.6	167.353	86.863	84.2471	101.282	319.155	0.869071	1.66384	0.834635	1.91356	0.251852
18_2021	PHR 18/21	PHR	0.5981	2.28267	139.503	359.699	0.538276	263.1	156.09	67.7648	107.01	121.218	301.459	0.592588	1.37271	0.909957	0.43069	0.211111	0.664	2.40986	212.831	679.228	0.928784	226.5	149.904	75.09	76.5964	102.521	309.703	0.805796	1.59837	0.811492	0.622899	0.322222
19_2021	PHR 19/21	PHR	0.5751	3.00535	101.383	253.341	0.352509	298.1	169.873	70.078	128.227	99.8766	239.864	0.707821	1.71494	1.29041	0.3652	0.225	0.6871	2.6418	238.218	796.919	0.95723	237.1	163.641	83.5043	73.4595	90.9796	297.19	0.899091	1.81221	0.829585	1.47537	0.314815
20_2021	PHR 20/21	PHR	0.6088	2.45723	159.918	426.239	0.588894	275.1	166.579	75.0977	108.521	119.586	312.756	0.670642	1.47608	0.981144	1.126	0.037037	0.6865	2.6423	245.563	776.91	1.05776	226.6	155.01	85.9635	71.5902	85.3802	272.203	0.996824	1.81083	0.831464	1.55091	0.333333
21_2021	PHR 21/21	PHR	0.5966	2.96667	164.103	444.691	0.527097	331.4	194.615	92.6572	136.785	115.165	297.751	0.82613	1.72406	1.24261	0.78746	0.144444	0.6779	2.66	262.788	825.007	0.993562	270.6	183.266	94.8736	87.3341	103.802	326.117	0.92115	1.79825	0.861753	1.64842	0.266667
22_2021	PHR 22/21	PHR	0.6061	2.8949	201.893	545.246	0.650615	327.8	195.097	98.2989	132.703	115.76	301.132	0.868287	1.72796	1.16694	1.23198	0.140741	0.6822	2.72478	229.447	740.031	0.91777	242.8	165.843	86.3273	76.9574	90.8657	295.45	0.952671	1.84299	0.881792	1.79655	0.303704
23_2021	PHR 23/21	PHR	0.595111	3.22482	178.224	488.945	0.587029	310.333	181.523	87.3067	128.81	112.361	299.248	0.868701	1.81317	1.41165	0.38938	0.037037	0.6838	2.84525	262.988	879.72	0.997345	282.3	189.523	98.3149	92.7771	99.7542	323.351	1.01841	1.91713	0.928119	0.557283	0.144444
24_2021	PHR 24/21	PHR	0.4887	3.74885	116.207	264.92	0.350067	341.2	165.049	77.4428	176.151	109.258	231.961	0.773405	1.62645	2.1224	0.29098	0	0.6442	2.41588	219.576	626.903	0.829964	269	172.206	89.296	96.7941	112.11	316.182	0.805752	1.55873	0.857152	1.89458	0.148148
25_2021	PHR 25/21	PHR	0.585	2.99615	132.823	337.152	0.41708	331.7	192.513	82.5587	139.187	112.906	276.515	0.738299	1.73639	1.25976	0.61321	0.033333	0.6759	2.68315	172.147	540.736	0.758669	229.1	154.119	73.6145	74.981	85.3181	264.13	0.866865	1.80928	0.873865	1.2575	0
26_2021	STH220.10	Strzelce	0.5934	2.58212	115.089	305.978	0.45297	264.9	155.565	64.4816	109.335	103.496	262.248	0.629419	1.51254	1.06958	0.89848	0.266667	0.712667	2.471	241.141	865.122	1.05507	227.556	162.423	81.4879	65.1328	92.9507	328.774	0.887156	1.75913	0.71187	1.09382	0.133333
27_2021	STH220.12	Strzelce	0.5991	2.54957	112.541	300.775	0.44459	260	153.725	61.7759	106.275	105.378	272.392	0.607287	1.50704	1.04253	0.3856	0.066667	0.686	2.50806	154.19	504.585	0.661571	237	162.128	67.3788	74.8718	95.9299	309.112	0.719541	1.71218	0.79588	0.722676	0.074074
28_2021	STH220.23	Strzelce	0.5908	2.43628	114.484	300.955	0.434101	268.9	157.929	62.6333	110.971	114.009	282.551	0.572952	1.43728	0.998994	0.578	0.07037	0.6195	2.86764	137.586	381.142	0.575289	255.9	156.708	72.9724	99.1915	90.1511	239.875	0.82488	1.76442	1.10323	1.20385	0.133333
29_2021	STH220.21	Strzelce	0.602	2.43413	125.865	335.025	0.560366	239.3	143.986	60.623	95.3144	107.074	273.381	0.619741	1.47353	0.960593	0.67582	0.233333	0.6389	2.31823	150.245	433.868	0.611019	240	154.032	62.7531	85.9684	111.64	318.256	0.579425	1.46522	0.853004	0.893226	0.3
30_2021	STH220.22	Strzelce	0.556	2.78559	69.1905	171.608	0.292502	246.2	135.718	47.7593	110.482	91.8455	219.065	0.534052	1.5031	1.28249	0.28052	0.066667	0.6293	2.49169	139.852	388.394	0.546534	252.6	158.733	69.258	93.8665	103.329	283.153	0.678622	1.56163	0.930061	0.919732	0.233333
31_2021	STH220.11	Strzelce	0.6275	2.23304	114.832	314.08	0.458438	251.3	157.696	57.6576	93.6042	114.641	309.897	0.511265	1.40139	0.83165	0.30104	0.133333	0.6589	2.6182	128.642	390.848	0.510713	257	168.906	65.6834	88.0937	99.3407	294.363	0.671625	1.71974	0.898459	0.596674	0.218519
32_2021	STH220.24	Strzelce	0.5922	2.58287	91.6673	227.878	0.3389	272.1	161.046	59.4358	111.054	106.36	263.025	0.567664	1.5261	1.05677	0.27911	0.074074	0.7269	2.54481	240.689	902.336	1.05425	235	170.234	80.8174	64.7658	95.028	356.17	0.897698	1.83535	0.709459	1.19257	0.333333
33_2021	STH220.25	Strzelce	0.6405	2.56684	87.5524	248.745	0.352866	246.7	157.843	51.8295	88.8575	97.3308	272.665	0.547567	1.64309	0.923748	0.32063	0.133333	0.7163	2.45284	246.062	895.827	1.06367	234.4	167.941	82.0982	66.4592	96.9426	349.529	0.866244	1.75379	0.699054	2.25437	0.4
34_2021	STH220.26	Strzelce	0.5981	2.87733	127.3	350.099	0.449798	299.8	177.354	71.9789	122.446	106.839	275.895	0.689338	1.68843	1.1889	0.41731	0.218519	0.7159	2.43801	250.381	898.615	1.05322	239.3	171.317	84.4362	67.9828	98.0164	348.916	0.865775	1.74404	0.693971	1.2915	0.166667
35_2021	STH220.27	Strzelce	0.6235	2.55714	118.488	336.16	0.425514	291.5	178.719	65.478	112.781	117.323	323.196	0.570438	1.55314	1.004	-0.02319	0.041667	0.6925	2.71672	276.688	913.908	0.988431	280.5	194.02	104.101	86.48	104.024	340.317	1.00739	1.87834	0.838381	2.04485	0.037037
36_2021	STH220.28	Strzelce	0.6284	2.48213	128.885	361.234	0.461215	286.9	178.754	66.6823	108.146	115.401	316.909	0.575253	1.54874	0.933394	0.48002	0.066667	0.6846	2.30493	211.541	682.275	0.754213	280.3	191.493	82.814	88.8069	123.256	393.145	0.674305	1.57666	0.728278	1.15424	0
37_2021	STH220.29	Strzelce	0.6294	2.67425	124.716	355.063	0.426893	291.8	183.007	70.134	108.793	113.688	315.404	0.644122	1.67414	1.00011	0.55338	0.333333	0.7107	2.38801	271.033	953.792	1.02159	265.3	187.88	92.4409	77.4205	112.115	390.579	0.830371	1.69254	0.695469	1.18291	0.144444
38_2021	STH220.30	Strzelce	0.6547	2.43901	138.102	415.926	0.565025	250.8	162.925	65.9258	87.8752	103.929	304.075	0.649095	1.59126	0.847744	0.49104	0.333333	0.6715	2.52661	123.452	377.812	0.487264	256.9	172.157	63.3243	84.7432	102.065	310.867	0.623467	1.69453	0.832077	0.553215	0.033333
39_2021	STH220.31	Strzelce	0.5387	2.59373	95.5624	234.229	0.383398	255.4	136.879	56.1523	118.521	102.834	235.25	0.564883	1.37329	1.22045	0.43116	0.166667	0.6565	2.60896	157.505	492.252	0.628756	262.7	170.972	73.4559	91.728	101.199	299.201	0.738771	1.7032	0.905757	0.466121	0.5
40_2021	STH220.32	Strzelce	0.571	2.64879	122.902	285.053	0.44066	275.9	157.005	71.9288	118.895	106.34	247.109	0.680398	1.51452	1.13426	0.60193	0.033333	0.707	2.7124	222.106	770.793	0.812174	276.7	195.157	91.31	81.5425	102.475	352.014	0.904653	1.91472	0.797681	0.930149	0.459259
41_2021	STH220.33	Strzelce	0.59	2.62815	172.155	460.579	0.621778	296.5	173.11	79.8799	123.39	122.624	310.894	0.695071	1.51443	1.11372	1.16077	0	0	0	0	0	0	0	0	0	0	0	0	0	0	0	0	0.474074
42_2021	STH220.34	Strzelce	0.5459	3.18864	93.5427	220.853	0.359054	269.2	145.054	62.6821	124.146	95.4281	219.947	0.771373	1.69055	1.49809	0.38815	0.033333	0.6666	2.52071	185.977	565.894	0.63622	289.8	192.792	83.9007	97.0083	117.443	352.867	0.72501	1.68273	0.837977	1.055	0.5
43_2021	STH220.35	Strzelce	0.595	2.45984	109.277	284.027	0.461099	245.7	145.958	57.9699	99.742	108.023	272.911	0.594296	1.44724	1.0126	0.22461	0.066667	0.7026	2.42348	209.828	701.321	0.810218	264.8	185.674	80.0126	79.1257	111.299	373.4	0.726058	1.70592	0.717561	0.710984	0.533333
44_2021	STH220.36	Strzelce	0.6351	2.57092	108.399	303.027	0.410341	270	170.578	61.046	99.4221	110.526	307.351	0.58927	1.62239	0.948525	0.22045	0.133333	0.7064	2.51601	203.21	743.59	0.815155	257.6	181.023	77.0898	76.5775	104.445	365.668	0.754964	1.76392	0.752095	0.695553	0.503704
45_2021	STH220.37	Strzelce	0.6363	2.67463	182.226	515.787	0.677041	272	172.946	81.7741	99.0538	105.284	292.409	0.800534	1.69891	0.975722	1.41034	0.033333	0.7002	2.35245	210.034	736.889	0.845725	248.9	174.094	75.4077	74.8058	109.523	375.393	0.713051	1.6368	0.715654	0.984103	0.5
46_2021	STH220.38	Strzelce	0.582	2.91614	127.664	326.513	0.437573	302.5	173.935	78.3884	128.565	105.325	260.634	0.753831	1.66842	1.24773	1.00742	0.033333	0.6777	2.66955	162.798	545.922	0.668572	252.2	169.75	71.4546	82.4495	95.9545	305.313	0.762895	1.79986	0.869688	0.667322	0.433333
47_2021	STH220.39	Strzelce	0.6069	2.54372	109.442	288.801	0.385419	292.2	177.16	65.1376	115.04	117.569	300.222	0.588077	1.55048	0.993248	1.50946	0.333333	0.6648	2.64418	131.921	406.257	0.520736	256.4	170.279	67.1315	86.1208	98.1084	298.873	0.692119	1.7466	0.897578	0.414158	0.466667
48_2021	STH220.40	Strzelce	0.5519	3.26057	113.66	290.917	0.385722	312.8	168.363	75.0207	144.437	103.041	246.189	0.783236	1.71816	1.54241	0.97527	0.2	0.7008	2.45543	204.812	728.245	0.784063	270.2	188.296	79.3869	81.9043	111.489	376.064	0.724862	1.71953	0.7359	0.832356	0.574074
49_2021	STH220.318	Strzelce	0.5426	3.04225	98.9357	219.038	0.320237	305.9	165.174	72.105	140.726	104.538	233.647	0.717537	1.63208	1.41017	0.65836	0.2	0.6602	2.60982	123.864	384.819	0.454768	277.9	182.223	65.499	95.6769	108.392	326.595	0.614185	1.71101	0.898814	0.298027	0.466667
50_2021	STH220.418	Strzelce	0.595111	2.52499	129.793	371.102	0.495462	276.667	162.711	66.0302	113.956	112.522	295.012	0.591605	1.45931	1.06568	0.49701	0.2	0.6492	2.45273	162.059	499.488	0.647069	257.4	166.051	71.2797	91.3492	106.351	313.544	0.670669	1.57207	0.88066	0.606592	0.5
51_2021	BKH 7577	Smolice	0.5029	3.55077	80.1874	181.195	0.289216	300.3	145.534	60.0975	154.766	101.091	217.546	0.672526	1.59032	1.96045	0.4249	0.066667	0.585556	2.59267	94.0509	235.277	0.367712	270.222	155.823	59.5037	114.399	105.586	255.938	0.587642	1.51165	1.08102	0.714689	0.148148
52_2021	BKH 7224	Smolice	0.621091	2.63367	124.602	366.653	0.477207	276.273	169.675	66.0484	106.598	108.278	300.212	0.626457	1.60181	1.03186	0.501	0.333333	0.6726	2.55743	171.776	546.62	0.573966	301.1	202.026	79.9354	99.0735	119.015	369.6	0.675407	1.71068	0.846746	0.796039	0.7
53_2021	BKH 9027	Smolice	0.618	2.33418	111.082	295.265	0.401939	282.7	174.051	61.3356	108.649	122.454	321.479	0.506099	1.43881	0.895365	0.54164	0.3	0.694727	2.68115	151.467	505.745	0.528302	296.091	205.435	75.3651	90.6561	110.543	363.549	0.694506	1.86201	0.819143	0.571643	0.566667
54_2021	BKH 7160	Smolice	0.605222	2.75063	90.718	250.028	0.362704	261.556	156.129	56.9906	105.427	96.1864	251.983	0.599893	1.63669	1.11393	0.28842	0.333333	0.6726	2.61609	158.357	524.99	0.618772	273.4	182.563	71.9688	90.8369	104.971	323.775	0.698716	1.75411	0.861979	0.74229	0.544444
55_2021	BKH 4067	Smolice	0.546444	2.92339	72.3678	168.13	0.222778	327	177.829	60.1372	149.171	114.265	260.956	0.542017	1.57101	1.35238	0.17514	0.237037	0.6468	2.87018	114.76	354.464	0.438256	274.2	175.283	64.4462	98.9168	95.8619	280.146	0.674391	1.83203	1.03815	1.14033	0.326852
56_2021	BKH 7932	Smolice	0.577	2.89968	106.565	285.759	0.392993	283.7	160.107	62.6351	123.594	104.959	267.854	0.607733	1.55217	1.34751	0.4423	0.207407	0.546	3.24944	101.289	243.431	0.375194	281.6	152.299	61.0111	129.301	100.032	230.37	0.632045	1.662	1.58744	0.422803	0.477778
57_2021	BKH 7162	Smolice	0.6101	2.57164	116.048	297.435	0.408575	273.8	165.432	59.3666	108.368	125.184	313.647	0.546743	1.57806	0.993585	0.02405	0.351852	0.6513	2.50274	102.914	301.052	0.383874	268.2	174.112	58.2147	94.0885	107.544	310.478	0.542247	1.6302	0.872544	0.267255	0.696296
58_2021	BKH 7846	Smolice	0.6333	2.65717	104.78	294.301	0.400288	270.5	170.157	61.5409	100.343	103.196	284.078	0.616001	1.67517	0.982003	0.40629	0.2	0.6569	2.45396	118.538	356.21	0.499688	247.8	161.487	60.0306	86.3133	102.881	303.321	0.601924	1.5998	0.854158	0.407604	0.740741
59_2021	BKH 7134	Smolice	0.5704	3.00046	107.912	273.935	0.367827	309.1	174.432	73.5119	134.668	105.457	249.141	0.73511	1.71025	1.2902	0.43976	0.066667	0.5887	2.69243	99.7249	245.964	0.417298	238.1	140.199	58.9631	97.9012	90.5868	221.475	0.666575	1.58582	1.10661	0.457379	0.481481
60_2021	BKH 7266	Smolice	0.5937	2.45658	85.8004	220.429	0.339414	258.5	152.317	52.499	106.183	107.677	269.113	0.503797	1.44918	1.0074	0.31637	0.2	0.6776	2.48067	140.782	458.593	0.526996	266.7	181.079	66.0381	85.621	109.22	346.306	0.615456	1.67463	0.806043	0.469334	0.666667
61_2021	BKH 7628	Smolice	0.5673	2.81173	92.4053	216.563	0.33496	285.9	161.248	63.5855	124.652	103.693	240.968	0.625848	1.58933	1.2224	-2.70022	0.166667	0.6605	2.31502	149.299	453.252	0.60879	247.5	162.837	65.9297	84.6635	107.975	320.521	0.615352	1.52785	0.787177	0.631678	0.651852
62_2021	BKH 7268	Smolice	0.6274	2.64735	136.892	374.719	0.450505	303.7	190.476	77.1085	113.224	115.432	311.482	0.670215	1.65994	0.987406	0.7337	0.266667	0.6622	2.63382	154.869	488.74	0.640251	249.4	164.22	69.6129	85.1803	96.8624	293.535	0.740079	1.72879	0.905033	0.910685	0.733333
63_2021	BKH 7590	Smolice	0.560222	2.94135	114.013	280.164	0.386351	309.889	171.697	73.4255	138.192	106.718	250.557	0.690859	1.61793	1.32341	0.49922	0.266667	0.627	2.73983	100.937	299.362	0.443639	236.6	147.635	55.271	88.9647	87.4803	241.021	0.651326	1.70682	1.03301	0.014582	0.622222
64_2021	BKH 9032	Smolice	0.603909	2.88591	132.393	353.119	0.501065	278.182	165.421	73.2623	112.761	101.669	265.511	0.749648	1.69268	1.19323	0.69536	0.1	0.5427	3.16998	77.7404	178.051	0.280004	277.7	149.577	54.3741	128.123	100.194	225.979	0.591224	1.66925	1.50074	0.606658	0.425926
65_2021	BKH 7579	Smolice	0.5337	2.56921	136.101	312.818	0.469224	299.9	157.697	71.0432	142.203	128.773	282.826	0.598078	1.34261	1.22659	0.53332	0.266667	0.6196	2.66221	107.708	299.261	0.443861	255.8	157.2	61.7996	98.6004	96.5051	257.702	0.644275	1.63732	1.02489	0.452541	0.233333
66_2021	BKH 5669	Smolice	0.6193	2.65856	127.876	343.893	0.486544	269.2	165.106	71.9422	104.094	101.953	269.854	0.718492	1.64258	1.01599	2.68492	0.261905	0.623111	2.52273	125.192	338.243	0.466739	269.778	167.65	68.3752	102.127	108.057	288.842	0.649467	1.56882	0.953911	0.514562	0
67_2021	BKH 7401	Smolice	0.527889	2.39264	97.0192	226.342	0.356346	284	147.576	58.9897	136.424	123.421	265.738	0.505421	1.26246	1.13018	0.09212	0.2	0.6914	2.31662	220.683	761.155	0.909024	249.4	171.322	79.3682	78.0783	108.174	358.189	0.741675	1.59552	0.7211	1.07226	0.033333
68_2021	BKH 7262	Smolice	0.5395	2.60584	92.9184	224.84	0.367054	267.3	142.882	54.8924	124.418	105.485	238.288	0.523811	1.37655	1.22929	-0.29062	0.266667	0.6885	2.26422	159.554	523.852	0.626179	261.1	179.023	67.6764	82.0773	116.161	375.664	0.589162	1.5528	0.711418	0.519769	0.296296
69_2021	BKH 7942	Smolice	0.561	2.72481	108.061	258.069	0.394974	271.8	151.992	66.2706	119.808	102.896	238.975	0.659048	1.51747	1.20734	0.65037	0.566667	0.7073	2.25861	185.667	642.582	0.819008	235.5	166.004	69.669	69.4962	104.244	355.928	0.678114	1.59557	0.663048	0.853035	0.425926
71_2021	BKH 44.8	Smolice	0.5503	3.07112	103.208	247.627	0.387579	279	151.754	69.6877	127.246	95.7064	219.772	0.773067	1.66088	1.41024	-0.0832	0.1	0.5794	2.49263	166.485	525.989	0.691274	251.286	169.743	73.8327	81.5427	101.204	314.157	0.742771	1.69561	0.79702	0.771179	0.25
72_2021	BKH 7561	Smolice	0.5245	3.2898	126.696	279.183	0.502956	255.9	132.603	65.611	123.297	105.943	222.06	0.853056	1.68278	1.60702	0.05718	0.240741	0.582	2.79132	71.0738	173.961	0.314433	226.2	131.268	48.507	94.9325	82.9576	200.822	0.593681	1.60372	1.1876	0.259235	0.448148
73_2021	BKH 7165	Smolice	0.5988	2.43494	147.568	386.749	0.535781	283.9	167.851	74.4753	116.049	119.212	307.216	0.649865	1.44504	0.989896	0.55467	0.422222	0.6998	2.93608	91.9269	236.186	0.424233	236.1	135.811	54.5823	100.289	85.3413	212.606	0.71947	1.66706	1.26902	0.645312	0.333333
76_2021	Danko 1/21	Danko	0.5855	3.01326	104.453	274.076	0.349437	308.8	178.449	69.2357	130.351	106.304	267.125	0.679554	1.73291	1.28035	0.72993	0.133333	0.689818	2.5234	206.366	675.211	0.837101	249.909	171.687	81.4348	78.2218	101.075	326.473	0.831335	1.74388	0.779519	1.53786	0.133333
77_2021	Danko 2/21	Danko	0.5562	2.84302	77.1396	193.918	0.308043	252.2	139.126	50.1613	113.074	102.404	249.638	0.566922	1.46544	1.37759	0.28361	0.233333	0.6491	2.43714	158.149	479.76	0.678984	240	154.342	68.8333	85.6582	98.7505	287.441	0.698466	1.57158	0.865562	0.834178	0.455556
78_2021	Danko 3/21	Danko	0.5253	3.01221	99.5092	216.109	0.3118	323.9	168.65	72.6213	155.25	111.51	239.917	0.672981	1.56424	1.44797	1.71099	0.066667	0.6775	2.40514	241.098	764.235	0.907617	267.8	180.432	86.9141	87.3678	114.783	357.21	0.778832	1.62782	0.777321	1.11885	0.52963
79_2021	Danko 4/21	Danko	0.5603	2.80154	92.794	237.225	0.339645	292.1	159.898	59.0638	132.202	105.963	247.63	0.561671	1.54986	1.25168	0.69634	0.066667	0.6493	2.71001	132.508	418.792	0.493465	282.1	181.295	69.5473	100.805	104.261	304.01	0.678051	1.75538	0.954631	0.615231	0.451852
80_2021	Danko 5/21	Danko	0.5405	3.42095	71.7179	171.781	0.271068	278.3	148.931	57.6736	129.369	85.2081	193.413	0.702528	1.81431	1.60664	0.0925	0.078704	0.6749	2.563	148.76	495.784	0.662536	236.5	158.271	63.3928	78.2289	94.561	299.157	0.68289	1.70988	0.853127	0.580061	0.722222
81_2021	Danko 6/21	Danko	0.5778	2.29238	95.2613	226.252	0.390809	234	132.857	45.5245	101.143	189.55	358.067	0.477365	1.40947	0.882904	0.15496	0.033333	0.6201	2.48581	135.085	374.018	0.620012	235.4	143.924	63.7279	91.4759	102.173	270.211	0.684774	1.53562	0.950191	1.47346	0.5
82_2021	Danko 7/21	Danko	0.5363	3.22542	53.3875	129.384	0.220782	256.5	136.304	42.0685	120.196	82.0748	184.407	0.517091	1.70499	1.52043	0.21738	0.066667	0.6478	2.57724	130.09	393.03	0.567826	233.1	150.296	62.0423	82.8039	93.7109	272.105	0.693497	1.66174	0.915498	0.562157	0.466667
83_2021	Danko 8/21	Danko	0.5843	2.84524	64.6209	177.232	0.304676	233.4	133.316	43.1028	100.084	83.5118	209.273	0.531571	1.62739	1.21785	0.24757	0.033333	0.657333	2.66038	171.865	527.479	0.684399	261.222	170.608	75.888	90.6141	99.6856	296.043	0.760704	1.73246	0.927914	1.03075	0.466667
84_2021	Danko 9/21	Danko	0.6185	2.63463	85.1964	235.513	0.369385	245.3	149.847	51.4111	95.4525	99.7556	266.365	0.587054	1.60521	1.02942	0.47968	0.133333	0.6579	2.42662	132.717	395.359	0.597819	227.5	148.588	59.6637	78.9118	95.7938	280.568	0.624459	1.59438	0.832242	1.04155	0.25
85_2021	Danko 10/21	Danko	0.5409	2.97958	95.603	221.042	0.318657	304.7	164.34	68.791	140.36	105.618	236.867	0.679366	1.60711	1.37247	0.62263	0.066667	0.6652	2.39375	170.009	540.966	0.698845	255.1	168.59	67.8097	86.5102	109.486	333.319	0.637767	1.58301	0.810735	1.08371	0.166667
86_2021	Danko 11/21	Danko	0.5418	2.89078	92.4457	223.495	0.364769	289.8	152.257	61.4075	137.543	103.265	232.967	0.61226	1.52872	1.36206	0.36753	0.033333	0.632111	2.63652	132.556	409.073	0.548696	258.667	159.698	65.5653	98.9689	98.4416	284.66	0.662328	1.6228	1.01372	0.48031	0.248148
87_2021	Danko 12/21	Danko	0.6196	2.71167	96.0168	262.003	0.416484	239	146.545	56.6971	92.455	91.7746	249.238	0.648233	1.63623	1.07544	0.87852	0.066667	0.7018	2.54957	193.59	669.313	0.819036	241.9	169.211	76.6204	72.6891	95.1549	322.503	0.818518	1.788	0.761562	1.05621	0.185185
88_2021	Danko 13/21	Danko	0.538	2.47905	71.0432	171.151	0.301655	241.6	129.053	44.3486	112.547	102.816	230.031	0.46549	1.32457	1.15448	0.45393	0.033333	0.5945	2.67185	130.253	355.049	0.5306	259.6	152.925	65.637	106.675	99.961	256.086	0.674703	1.55517	1.11669	1.14478	0.296296
89_2021	Danko 14/21	Danko	0.5607	2.61435	130.936	329.451	0.508736	268.5	146.026	68.6453	122.474	110.409	257.83	0.713165	1.45173	1.16262	2.21022	0.325926	0.614	2.64187	132.761	365.761	0.534504	258.5	157.462	68.4923	101.038	99.6622	264.12	0.688362	1.60485	1.03701	0.49341	0.244444
90_2021	Danko 15/21	Danko	0.5691	2.73786	99.564	240.199	0.378371	266.9	150.425	64.4526	116.475	98.3747	233.641	0.666358	1.54	1.19786	0.39039	0.203704	0.6299	2.38409	120.124	334.892	0.466467	262.6	164.638	61.9781	97.9624	111.042	303.844	0.564283	1.49152	0.892569	0.778897	0.366667
92_2021	Danko 17/21	Danko	0.61	2.55939	99.2458	282.784	0.402275	257	154.984	55.9048	102.016	101.274	269.903	0.558642	1.54035	1.01905	0.4196	0.166667	0.5639	3.77801	91.5202	238.041	0.386411	250.6	138.994	56.5864	111.606	85.0204	214.587	0.682081	1.70147	2.07654	1.27183	0.266667
93_2021	Danko 18/21	Danko	0.6473	2.36062	129.321	392.166	0.585795	226	145.736	59.1132	80.2639	96.9139	281.811	0.616446	1.51882	0.841803	0.72632	0.285185	0.6351	2.59664	124.969	360.991	0.533496	240.9	151.727	63.4867	89.1733	93.4306	261.131	0.68335	1.63295	0.963685	0.552956	0.4
94_2021	Danko 19/21	Danko	0.5254	3.42722	71.3273	161.056	0.289601	261	135.27	58.2265	125.73	81.8661	176.857	0.767036	1.75548	1.67174	-0.24438	0.4	0.5817	2.86643	79.5276	196.393	0.354348	235.3	135.246	55.1041	100.054	82.1651	198.016	0.67793	1.65532	1.21111	0.485793	0.566667
95_2021	Danko 20/21	Danko	0.5503	2.71728	107.679	242.632	0.351572	305.3	168	71.6798	137.3	112.423	250.849	0.634021	1.49607	1.22122	-0.49288	0.133333	0.6132	2.67329	90.7126	239.385	0.38291	243.6	148.223	56.5657	95.3768	92.1653	237.775	0.629842	1.63975	1.03353	0.349268	0.333333
96_2021	Danko 21/21	Danko	0.563	3.62574	141.626	360.411	0.469119	309.7	171.529	80.4798	138.171	108.372	265.311	0.902602	1.80049	1.82525	0.63368	0.333333	0.6006	2.31004	104.531	265.685	0.442812	233.1	140.012	54.4592	93.0879	105.338	265.592	0.531216	1.38418	0.925862	0.324762	0.518519
97_2021	Danko 22/21	Danko	0.585	2.72348	103.218	260.625	0.391606	271.8	157.022	64.1973	114.778	101.793	252.889	0.642362	1.56313	1.16034	0.52881	0.233333	0.6	2.9254	88.5524	238.111	0.355226	261.5	154.796	57.9212	106.704	90.3076	231.804	0.639922	1.72294	1.20246	-0.206035	0.533333
98_2021	Danko 23/21	Danko	0.5757	3.02214	89.4075	222.19	0.367303	263.5	149.299	62.159	114.201	88.7933	211.091	0.720381	1.72362	1.29852	0.38006	0.3	0.6087	2.66847	118.704	340.455	0.481799	248.6	150.386	60.9347	98.2137	97.2976	260.691	0.635877	1.60493	1.06354	0.775713	0.533333
1_2022	PHR 1/22	PHR	0.5999	3.32873	119.952	310.572	0.352971	336.3	201.496	85.9237	134.804	102.158	263.644	0.84353	1.98104	1.34769	0.861225	0	0.612	3.58021	109.195	288.37	0.296576	364.5	222.666	87.4012	141.834	103	269.19	0.841521	2.1789	1.40131	0.579984	0.055556
2_2022	PHR 2/22	PHR	0.6121	3.20139	134.735	352.95	0.38335	352.3	213.197	90.5182	139.103	111.088	288.791	0.81843	1.96109	1.2403	0.875872	0	0.6033	3.64819	96.6155	250.493	0.267604	368.4	220.224	83.9982	148.176	101.119	259.552	0.830005	2.18115	1.46704	0.489285	0.128571
3_2022	PHR 3/22	PHR	0.477556	3.34841	122.464	240.723	0.309694	396.444	187.416	95.8011	209.029	120.813	232.361	0.803862	1.60038	1.74803	0.365729	0	0.662182	3.38241	135.069	422.376	0.381338	357.636	236.035	91.6072	121.601	105.948	319.196	0.867814	2.23963	1.14278	0.456709	0.108333
5_2022	PHR 5/22	PHR	0.4993	3.28907	149.544	302.623	0.382212	394.7	195.056	102.924	199.644	124.046	248.828	0.850628	1.65798	1.63108	0.438638	0	0.65	3.62122	119.246	366.964	0.319171	381	246	87.6393	135	106.975	319.801	0.82089	2.30829	1.31293	0.307175	0.472222
6_2022	PHR 6/22	PHR	0.440444	3.83343	158.28	299.485	0.385764	421.667	183.569	107.444	238.098	120.407	222.133	0.918762	1.61531	2.21812	0.720911	0	0.6731	3.49784	141.323	479.747	0.39298	363	242.732	92.277	120.268	104.1	335.321	0.884335	2.32668	1.17117	0.331176	0.377778
7_2022	PHR 7/22	PHR	0.481	3.43059	153.573	305.033	0.40429	392.6	185.2	100.862	207.4	118.998	231.528	0.860869	1.63644	1.79415	0.706399	0	0.6568	3.32281	128.187	384.496	0.374364	344.1	225.318	87.2755	118.782	103.897	305.537	0.841152	2.18303	1.13978	0.31596	0.483333
8_2022	PHR 8/22	PHR	0.4665	3.08862	149.512	289.45	0.36455	407.5	189.374	102.452	218.126	134.931	255.91	0.765674	1.44401	1.64461	0.427714	0	0.5913	3.58017	97.4757	257.446	0.266078	377.7	221.499	83.8236	156.201	105.837	266.488	0.796435	2.10135	1.47883	0.267032	0.666667
9_2022	PHR 9/22	PHR	0.592222	3.55969	132.387	327.327	0.364105	365	215.73	100.268	149.27	103.398	254.656	0.979902	2.10712	1.45257	1.19814	0	0.6659	3.46386	111.985	357.516	0.358178	314.8	208.802	75.9866	105.998	92.5352	283.863	0.827775	2.29544	1.16841	0.316321	0.148148
10_2022	PHR 10/22	PHR	0.493	3.76097	76.0026	157.819	0.196245	384	188.23	77.9096	195.77	104.657	211.087	0.751859	1.83754	1.92343	0.438029	0	0.6166	3.29322	107.254	286.584	0.307535	350.7	215.777	82.5375	134.923	106.519	280.469	0.77665	2.03217	1.26105	0.328966	0.385185
11_2022	PHR 11/22	PHR	0.5853	3.67424	115.999	307.479	0.321965	390.3	218.229	84.9342	172.071	113.348	290.03	0.766283	1.99483	1.67941	0.556739	0	0.6525	3.57601	101.874	315.804	0.30303	334	217.914	76.4315	116.086	95.0732	282.244	0.811998	2.31995	1.25606	0.236139	0.2
12_2022	PHR 12/22	PHR	0.567556	3.701	101.069	243.661	0.281484	364.889	206.283	87.2293	158.606	99.6008	235.75	0.881277	2.08235	1.61865	1.01974	0	0.691	3.50703	144.107	470.723	0.426421	338	233.518	92.6156	104.482	96.5055	314.109	0.95906	2.42276	1.08427	0.502698	0.17619
13_2022	PHR 13/22	PHR	0.543222	3.55876	112.726	251.671	0.272256	409.333	222.814	95.3452	186.519	118.346	263.534	0.81615	1.92694	1.63181	0.711732	0	0.617	3.44321	125.214	335.158	0.331772	378.1	232.565	94.6599	145.535	109.93	290.765	0.858742	2.12178	1.32143	0.480241	0.047619
14_2022	PHR 14/22	PHR	0.5293	3.41047	110.365	238.238	0.257571	428.9	225.567	96.8965	203.333	128.026	272.739	0.768963	1.81252	1.59794	0.678597	0	0.6669	3.434	118.527	376.01	0.357386	336.7	223.726	82.2112	112.974	98.2234	300.823	0.840912	2.29095	1.14305	0.265544	0.125
15_2022	PHR 15/22	PHR	0.5172	3.77013	95.9035	207.348	0.264971	364.7	186.796	86.3252	177.904	99.2478	209.014	0.888507	1.94929	1.82084	0.39277	0	0.6123	3.55045	104.568	274.234	0.303441	347.4	211.425	84.5705	135.975	98.224	255.021	0.863261	2.17356	1.37689	0.4299	0.041667
16_2022	PHR 16/22	PHR	0.576368	3.18362	137.891	324.854	0.336857	409.368	232.974	99.7544	176.394	131.41	309.218	0.779385	1.8544	1.32922	0.642699	0	0.6528	3.50008	108.547	328.191	0.342378	321	208.703	79.0732	112.297	92.3727	269.969	0.864575	2.28356	1.21652	0.313397	0.125
17_2022	PHR 17/22	PHR	0.5328	3.36196	129.72	286.612	0.329842	392.6	207.5	98.2234	185.1	122.626	264.448	0.839492	1.8041	1.55786	0.83369	0	0.664	3.73283	126.535	389.1	0.351779	363	240.239	93.5951	122.761	97.9244	295.776	0.959015	2.46761	1.26522	0.466351	0
18_2022	PHR 18/22	PHR	0.5498	3.43185	117.361	282.195	0.308745	382.5	208.93	92.0433	173.57	114.716	261.112	0.829996	1.89239	1.53946	1.09252	0	0.6741	3.46887	103.375	326.202	0.329735	319.4	214.786	72.4031	104.614	93.3076	289.959	0.782757	2.32493	1.14394	0.384418	0
20_2022	PHR 20/22	PHR	0.5619	3.57661	116.073	270.058	0.286956	407.1	228.534	98.8825	178.566	115.944	268.98	0.875679	1.99389	1.58272	0.769591	0	0.7009	3.5196	118.309	409.507	0.399079	297.3	208.222	76.0537	89.0784	84.8164	289.297	0.897166	2.45822	1.06138	0.352023	0.033333
21_2022	PHR 21/22	PHR	0.5527	4.06501	93.814	215.335	0.22547	422.7	232.154	88.6223	190.546	109.277	246.856	0.821859	2.22062	1.84438	0.774188	0	0.6742	3.54483	110.011	361.813	0.316586	365	242.648	79.335	122.352	102.589	323.306	0.773357	2.36795	1.17688	0.263139	0.055556
22_2022	PHR 22/22	PHR	0.475111	4.24174	74.5972	154.095	0.185476	421.222	197.973	75.458	223.249	107.519	212.134	0.711737	1.98039	2.26135	0.395026	0	0.7088	3.32427	118.958	421.048	0.385809	314.6	222.254	74.5448	92.3465	94.8309	327.554	0.790891	2.35524	0.969032	0.217716	0
23_2022	PHR 23/22	PHR	0.551909	3.60883	103.254	233.799	0.234911	435.182	240.506	93.2839	194.675	126.234	285.184	0.754718	1.98288	1.62595	0.531533	0	0.6735	3.50169	110.978	358.835	0.322829	352.7	236.166	80.4471	116.534	100.786	313.343	0.804393	2.35356	1.14812	0.299	0.033333
24_2022	PHR 24/22	PHR	0.541111	3.65549	97.7746	221.25	0.235681	413.667	221.72	90.1155	191.947	115.435	255.69	0.7902	1.98766	1.66783	0.535258	0	0.7165	3.42362	168.257	622.682	0.48698	350.8	251.227	96.2806	99.5729	102.376	366.344	0.940935	2.45159	0.972031	0.336586	0.233333
26_2022	PHR 25/22	PHR	0.5134	3.26355	129.518	277.445	0.328149	393.3	198.462	96.6196	194.838	121.625	256.564	0.799537	1.68654	1.577	0.580434	0	0.6722	3.40216	113.304	366.452	0.350269	324	217.737	76.5279	106.263	96.7689	302.744	0.797638	2.27485	1.12731	0.202119	0.208333
27_2022	STH221.1	Strzelce	0.5337	3.2327	141.114	297.791	0.356257	391.7	206.049	95.7178	185.651	123.1	266.39	0.776388	1.74413	1.48857	0.595118	0	0.6479	3.56409	103.621	309.925	0.309333	332.9	215.621	76.0124	117.279	95.46	278.687	0.792744	2.28912	1.27497	0.260362	0.066667
28_2022	STH221.10	Strzelce	0.558	3.31678	132.354	302.748	0.337367	394.667	219.321	97.6253	175.346	120.982	276.617	0.806405	1.85567	1.46111	0.414471	0	0.6072	3.45413	120.918	330.067	0.334706	368.6	221.417	89.4724	147.183	107.827	284.676	0.827547	2.06577	1.38836	0.339588	0.144444
29_2022	STH221.11	Strzelce	0.5654	3.31428	125.722	286.464	0.338436	367.3	205.381	91.1909	161.919	112.999	261.186	0.813074	1.89223	1.42205	0.473451	0	0.5874	4.16104	84.2994	241.363	0.234909	362.2	212.601	73.6539	149.599	92.2591	244.667	0.790954	2.33357	1.82747	0.199148	0.377778
30_2022	STH221.13	Strzelce	0.5485	3.31038	110.435	246.511	0.287946	382.7	208.784	88.8333	173.916	116.641	261.921	0.764801	1.82896	1.48142	0.378579	0	0.6323	3.49738	98.5832	291.982	0.292562	340.8	214.679	75.3337	126.121	98.5796	278.019	0.762788	2.19213	1.30525	0.228008	0
31_2022	STH221.21	Strzelce	0.546	3.51117	109.711	256.4	0.292004	377.9	205.095	86.5844	172.805	111.082	254.201	0.779284	1.89124	1.61993	0.662815	0	0.6297	3.45757	117.54	339.256	0.328944	373	231.569	85.9124	141.431	108.623	300.735	0.788942	2.14508	1.31249	0.382478	0.033333
32_2022	STH221.22	Strzelce	0.5508	3.53401	102.971	232.271	0.274476	376.6	206.372	87.9613	170.228	107.811	243.114	0.82264	1.94884	1.58517	0.425948	0	0.6899	3.19283	121.737	410.383	0.386058	318.6	219.452	76.093	99.1477	99.8774	326.471	0.76539	2.20104	0.991793	0.235603	0.4
33_2022	STH221.23	Strzelce	0.5259	3.55796	106.965	233.343	0.283061	377.5	197.419	87.9796	180.081	110.886	239.988	0.808763	1.84484	1.71311	0.421842	0	0.7271	3.23039	157.975	600.532	0.48245	327	237.682	86.2918	89.3179	101.399	376.648	0.852149	2.34856	0.881821	0.325471	0.559259
34_2022	STH221.24	Strzelce	0.5319	3.57317	110.567	236.553	0.274792	400.7	210.981	92.7917	189.719	115.128	247.803	0.813386	1.91095	1.66222	0.482032	0.033333	0.6334	3.5406	128.901	371.832	0.327419	398.8	251.264	96.1823	147.536	114.463	322.419	0.849261	2.21583	1.32477	0.471498	0.191667
35_2022	STH221.25	Strzelce	0.58	3.26924	118.04	295.913	0.309987	382.556	222.092	89.782	160.464	117.952	291.159	0.768204	1.9007	1.36854	0.603546	0	0.7432	3.22779	172.725	710.009	0.544386	316.2	235.227	85.8217	80.9731	98.1538	391.004	0.870597	2.39613	0.831654	0.281298	0.066667
36_2022	STH221.26	Strzelce	0.5876	3.37824	118.482	289.341	0.327106	362.3	211.329	88.0111	150.971	110.291	269.477	0.808188	1.9854	1.39284	0.641157	0	0.7226	3.29068	132.397	494.668	0.429311	316.2	227.011	77.159	89.1888	96.1357	350.414	0.807902	2.37174	0.918938	0.301427	0.433333
37_2022	STH221.27	Strzelce	0.5734	3.1158	134.01	324.117	0.37092	358.5	203.422	91.3017	155.078	116.011	279.326	0.787609	1.78527	1.33053	0.534256	0.041667	0.7193	3.41755	152.753	555.188	0.485402	311.7	224.078	86.9395	87.6216	91.6261	329.707	0.94343	2.45472	0.962829	0.336335	0.233333
38_2022	STH221.28	Strzelce	0.54	3.18325	134.102	298.169	0.35367	381.222	205.715	94.4486	175.507	120.848	268.731	0.780344	1.71432	1.46893	0.467515	0	0.7057	3.31894	147.786	519.984	0.482434	307.3	216.43	84.8537	90.8701	93.0169	321.852	0.913611	2.33354	0.985401	0.318544	0.266667
39_2022	STH221.29	Strzelce	0.5381	3.47641	111.154	235.208	0.276421	395.3	211.013	92.211	184.287	116.093	250.083	0.802805	1.88226	1.59414	0.41362	0	0.7228	3.31461	147.405	554.167	0.476858	317.6	228.317	83.3007	89.2827	95.61	347.225	0.877472	2.39529	0.919325	0.252191	0.52963
40_2022	STH221.30	Strzelce	0.517444	3.67891	98.9739	207.148	0.261875	361.444	187.554	85.2487	173.891	102.192	213.869	0.837425	1.89829	1.78063	0.451542	0	0.6644	3.64535	102.247	340.328	0.336913	305.8	202.333	71.478	103.468	85.0795	264.316	0.833089	2.39658	1.24877	0.273075	0.107407
41_2022	STH221.31	Strzelce	0.495333	3.66447	110.62	223.783	0.279657	393.889	194.267	96.2212	199.622	109.405	218.889	0.882406	1.80215	1.86232	0.504388	0	0.6522	3.7258	93.5917	298.017	0.296663	332.7	213.232	72.9294	119.468	89.8	267.986	0.815758	2.39545	1.33035	0.208882	0.266667
42_2022	STH221.32	Strzelce	0.5345	3.70354	98.2816	217.458	0.264089	368.7	196.694	85.5057	172.006	103.076	226.078	0.837851	1.96269	1.74084	0.44018	0	0.6399	3.77413	90.9046	282.303	0.2678	328.5	212.171	70.9278	116.329	90.1355	266.785	0.777842	2.38113	1.393	0.247645	0.4
43_2022	STH221.33	Strzelce	0.562667	3.37356	113.062	267.808	0.278949	399.556	222.923	90.748	176.633	121.11	283.501	0.757168	1.90347	1.47009	0.48311	0	0.6725	3.57508	83.1942	260.381	0.265294	310.1	208.548	64.6531	101.552	87.7228	270.271	0.740479	2.40578	1.1693	0.190368	0.233333
44_2022	STH221.34	Strzelce	0.5774	3.1641	120.098	279.728	0.312261	374.6	214.492	89.5744	160.108	119.636	282.095	0.740984	1.83432	1.32978	0.436027	0	0.717	3.33915	146.958	548.054	0.461983	329.1	234.122	84.1493	94.9776	98.9004	350.936	0.864413	2.39319	0.945961	0.215108	0.4
45_2022	STH221.35	Strzelce	0.597	3.22532	120.139	299.13	0.315855	380.4	227.131	90.3971	153.269	119.437	298.24	0.763197	1.93095	1.29436	0.571443	0	0.7261	3.39263	122.117	464.452	0.429883	288.9	209.072	71.111	79.8281	85.3093	314.013	0.837637	2.46089	0.931745	0.20593	0.366667
46_2022	STH221.36	Strzelce	0.6187	3.14687	133.856	350.937	0.356495	373.9	230.665	90.9622	143.235	119.58	318.356	0.758456	1.96412	1.18274	0.491088	0	0.7418	3.28027	163.946	665.152	0.483201	338.1	251.15	86.6441	86.95	103.841	411.283	0.839225	2.42872	0.851554	0.265726	0.5
47_2022	STH221.37	Strzelce	0.5458	3.36429	113.125	253.066	0.309201	367.3	199.763	90.3193	167.537	110.402	244.436	0.829581	1.85346	1.51083	0.609514	0	0.6723	3.30227	131.592	424.653	0.362539	372.4	248.261	88.723	124.139	112.84	349.376	0.793684	2.22049	1.08177	0.217687	0.344444
48_2022	STH221.38	Strzelce	0.5416	3.70637	84.9263	185.726	0.226692	371.8	200.641	81.8223	171.159	101.818	222.966	0.807485	2.00272	1.70365	0.393991	0	0.699556	3.394	145.902	515.876	0.435694	342.444	238.498	89.2978	103.946	100.947	340.945	0.893173	2.37501	1.019	0.276934	0.283333
49_2022	STH221.42	Strzelce	0.5392	3.4062	116.719	256.542	0.289011	402.2	214.913	96.5573	187.287	118.966	260.005	0.812816	1.83854	1.56766	0.495475	0	0.7273	3.47497	171.16	659.421	0.475801	358.2	261	97.8955	97.2005	103.015	385.611	0.949764	2.53038	0.944589	0.270001	0.337037
50_2022	STH221.46	Strzelce	0.5295	3.31481	132.715	281.213	0.334045	389.4	205.103	92.1892	184.297	124.424	267.931	0.757474	1.78425	1.53055	0.40064	0	0.611	3.42054	113.711	318.659	0.302426	383.5	231.125	88.5404	152.375	111.975	301.011	0.791319	2.0737	1.34683	0.203842	0.166667
51_2022	BKH 321	Smolice	0.5316	3.2114	143.035	302.588	0.355773	394.8	207.534	100.682	187.267	125.173	267.595	0.807555	1.7226	1.4888	0.475735	0	0.6929	3.36023	135.246	460.038	0.3857	353.5	244.56	87.1846	108.941	105.199	347.055	0.830832	2.32877	1.03146	0.241394	0.4
52_2022	BKH 331	Smolice	0.5422	4.01648	118.661	288.206	0.323346	385	204.531	90.4977	180.469	103.502	242.5	0.866132	2.00578	2.0107	0.972964	0	0.613	3.85972	77.4924	217.339	0.230317	345.5	210.632	67.6326	134.868	91.5166	243.996	0.737638	2.334	1.52571	0.16882	0.341667
53_2022	BKH 354	Smolice	0.5485	3.90883	123.705	288.797	0.303718	413.5	225.887	99.9925	187.613	111.222	255.81	0.898349	2.07854	1.83028	0.832684	0	0.6395	3.36986	120.266	345.384	0.331655	367.4	234.015	88.4333	133.385	109.224	306	0.81063	2.15052	1.21935	0.2919	0.166667
54_2022	BKH 1045	Smolice	0.4501	4.43692	87.1796	168.493	0.217699	415.6	185.16	84.4648	230.44	101.879	195.613	0.857508	1.91856	2.51835	0.364073	0	0.6358	3.47473	89.908	261.394	0.269975	347.4	217.031	71.0036	130.369	100.897	283.64	0.711427	2.17783	1.29689	0.212721	0.1
55_2022	BKH 1056	Smolice	0.5161	3.47151	117.135	262.044	0.289462	407.2	207.993	95.0343	199.207	119.552	254.532	0.802132	1.78604	1.68547	0.774179	0	0.6789	3.3633	115.261	396.379	0.352877	327.3	221.729	74.9788	105.571	97.9216	312.137	0.764477	2.27999	1.08331	0.275515	0.274074
58_2022	BKH 3071	Smolice	0.5765	3.70797	124.941	302.145	0.314902	390.7	224.464	97.4012	166.236	106.391	253.951	0.901373	2.1262	1.58177	1.14794	0	0.6747	3.39796	116.247	394.723	0.339756	347.5	233.926	78.5352	113.574	102.819	326.642	0.769599	2.28583	1.11213	0.239751	0.066667
59_2022	BKH 3079	Smolice	0.525	3.65402	134.235	287.392	0.343565	385.8	201.761	93.2479	184.039	115.45	251.324	0.801889	1.84792	1.8061	0.712467	0	0.6592	3.47354	128.4	407.896	0.379619	350.7	228.832	87.4946	121.868	101.287	306.36	0.8687	2.271	1.20253	0.270478	0.066667
60_2022	BKH 3082	Smolice	0.5634	3.5876	94.133	223.766	0.257828	372.2	207.164	79.6475	165.036	105.85	249.034	0.751331	2.00107	1.58653	0.553933	0	0.6147	3.61751	96.9041	256.193	0.294161	328.5	200.469	78.466	128.031	91.5869	240.512	0.850375	2.21183	1.40569	0.388249	0.266667
61_2022	BKH 3084	Smolice	0.5159	3.29171	125.244	260.563	0.299813	403.5	206.486	95.3094	197.014	124.311	261.385	0.756323	1.71122	1.58049	0.37324	0	0.6466	3.7926	114.303	377.985	0.367732	314.5	203.324	76.6791	111.176	86.0902	264.57	0.881202	2.38189	1.41071	0.285822	0.228889
62_2022	BKH 3149	Smolice	0.5472	3.26272	131.377	287.667	0.350583	372.3	202.105	95.1604	170.195	115.431	255.998	0.825987	1.79415	1.46856	0.751324	0	0.6692	3.44863	142.466	472.224	0.421819	346.6	229.882	91.7109	116.718	100.459	315.169	0.912569	2.29223	1.1564	0.337036	0.17037
63_2022	BKH 3184	Smolice	0.4834	3.37556	126.268	251.33	0.292836	440.2	209.633	99.8273	230.567	136.273	266.177	0.760498	1.65431	1.72125	0.502248	0	0.6536	3.66724	117.614	375.048	0.351667	341.5	221.343	84.2103	120.157	94.0654	281.09	0.893089	2.37977	1.28747	0.308135	0.248148
64_2022	BKH 3186	Smolice	0.5239	3.49154	115.335	257.478	0.2728	432.9	226.384	95.5271	206.516	126.851	274.375	0.761099	1.83864	1.6529	0.601229	0	0.6498	3.77372	125.032	396.225	0.337389	370.7	239.476	91.8738	131.224	99.2581	297.664	0.92132	2.43366	1.34006	0.445321	0.166667
65_2022	BKH 3187	Smolice	0.5338	3.45485	119.434	265.45	0.285876	421.4	224.283	96.2681	197.117	125.139	277.774	0.780857	1.85523	1.59962	0.405194	0	0.640143	3.81547	108.887	346.575	0.296013	371.786	237.312	83.7073	134.473	99.3136	295.061	0.838517	2.40067	1.41481	0.26147	0.362963
66_2022	BKH 3189	Smolice	0.554909	3.63052	102.485	235.302	0.247921	412	227.764	89.9781	184.236	117.796	272.091	0.779256	1.99793	1.63259	0.505309	0.1	0.5829	4.80181	78.3674	230.623	0.227909	352.8	202.651	73.0406	150.149	77.9352	210.869	0.920853	2.63597	2.16584	0.270607	0.2
67_2022	BKH 3235	Smolice	0.4642	3.70057	105.156	196.356	0.251156	418.9	191.635	90.1765	227.265	117.755	220.576	0.775556	1.74065	1.95992	0.364291	0	0.663556	3.92746	124.846	431.388	0.346805	399.778	256.304	89.2662	143.474	102.186	323.653	0.870268	2.52214	1.40532	0.307642	0.2
68_2022	BKH 3236	Smolice	0.4096	5.1146	64.9262	116.728	0.152144	447.2	178.719	78.7335	268.481	98.2264	171.511	0.821549	1.9541	3.1605	0.289977	0.066667	0.6753	3.7578	108.982	354.727	0.313644	353.3	237.524	81.5059	115.776	95.2721	301.462	0.86324	2.51384	1.24397	0.268299	0.266667
69_2022	BKH 3246	Smolice	0.511625	4.33462	77.6243	163.179	0.208351	387.625	196.482	79.4584	191.143	92.1898	191.685	0.854607	2.18341	2.15121	0.324235	0.033333	0.6722	3.61934	121.095	413.65	0.349324	365.2	242.373	84.0972	122.827	100.677	322.59	0.832426	2.40474	1.2146	0.342655	0.144444
70_2022	BKH 3248	Smolice	0.4449	4.60796	81.3413	155.949	0.181755	456.3	197.792	82.8669	258.508	107.128	198.894	0.755004	1.94827	2.65969	0.207042	0.033333	0.6898	3.65207	132.162	494.108	0.395223	347.9	237.78	83.8933	110.12	95.993	330.011	0.877323	2.48551	1.16657	0.248863	0.233333
71_2022	BKH 4094	Smolice	0.5743	3.7796	90.0682	213.195	0.249986	366.6	208.03	79.4274	158.57	100.936	237.828	0.808592	2.16437	1.61523	0.776321	0.233333	0.679	4.03783	116.936	459.986	0.382332	328.7	217.346	73.4983	111.354	85.7989	306.109	0.863245	2.54767	1.49015	0.256286	0.355556
72_2022	BKH 4112	Smolice	0.5298	4.25479	83.7801	201.202	0.229233	410.3	211.359	78.4036	198.941	101.13	226.15	0.779341	2.1564	2.09838	0.426564	0.083333	0.6594	4.17309	107.452	386.454	0.323354	343	223.576	74.0605	119.424	87.5397	295.353	0.836216	2.57534	1.59774	0.228181	0.191667
73_2022	BKH 9685	Smolice	0.5371	3.56882	94.4943	212.184	0.239153	395.7	209.362	86.0964	186.338	113.478	246.909	0.777788	1.94102	1.6278	0.605548	0.125	0.678	3.48087	112.291	354.424	0.324291	341.2	231.576	79.785	109.624	99.1164	311.097	0.80382	2.35642	1.12446	0.260365	0.275
74_2022	BKH 9728	Smolice	0.4836	4.50993	64.6944	144.151	0.169376	406.4	190.645	73.2178	215.755	97.2319	198.652	0.778093	2.07036	2.43956	0.436685	0.111111	0.7354	3.31978	137.907	524.794	0.452509	306.3	225.267	77.5487	81.0327	92.2835	349.508	0.840574	2.44075	0.879029	0.22474	0.148148
75_2022	BKH 9988	Smolice	0.5127	3.6998	104.393	232.186	0.278419	411.4	202.745	82.1704	208.655	118.796	257.149	0.688245	1.76637	1.93343	0.3041	0.033333	0.6786	3.78756	118.317	432.182	0.352127	343	231.72	75.7038	111.279	94.6285	322.632	0.792272	2.48313	1.30443	0.220949	0.066667
76_2022	Danko 11/21	Danko	0	0	0	0	0	0	0	0	0	0	0	0	0	0	0	0.033333	0.6481	4.16349	112.807	406.915	0.337343	343.6	221.098	73.2988	122.502	90.5752	297.001	0.786988	2.49068	1.67281	0.216711	0.066667
77_2022	Danko 2/22	Danko	0.5412	3.63264	87.4948	190.296	0.223013	391.7	210.631	79.4446	181.069	111.835	244.155	0.715551	1.98694	1.6457	0.398496	0.037037	0.615	3.46172	93.6169	254.72	0.266002	357.1	217.322	76.0593	139.778	105.003	281.124	0.729418	2.08343	1.37829	0.280757	0.233333
78_2022	Danko 3/22	Danko	0.5285	3.38613	103.727	219.65	0.266304	392.6	206.24	85.9884	186.36	118.237	251.479	0.733014	1.81771	1.56842	0.4456	0.033333	0.6972	3.2825	141.538	485.358	0.399409	352.4	245.898	87.3259	106.502	108.082	361.52	0.811842	2.28676	0.995741	0.244857	0.2
80_2022	Danko 17/21	Danko	0.5486	3.6882	99.0522	222.739	0.256994	385.2	211.797	90.2634	173.403	106.015	236.864	0.855826	2.01905	1.66914	0.553552	0.133333	0.6678	3.28027	103.766	322.642	0.329787	313.2	208.888	71.3683	104.312	96.4767	295.744	0.742603	2.18512	1.09515	0.36603	0.1
81_2022	Danko 6/22	Danko	0.5069	3.36577	120.016	238.585	0.317679	370.6	186.585	90.7693	184.015	113.376	228.417	0.812668	1.72618	1.63959	0.481537	0	0.6739	3.37527	106.877	331.479	0.327192	329.3	220.702	75.9196	108.598	97.7699	301.796	0.775363	2.26602	1.10924	0.324625	0.066667
82_2022	Danko 7/22	Danko	0.511333	3.17709	126.334	257.097	0.33184	379.889	193.474	93.9278	186.415	121.086	248.231	0.780301	1.64311	1.53398	0.388765	0.033333	0.6619	3.40933	97.8466	292.658	0.305153	316.2	209.478	71.7216	106.722	94.3138	280.786	0.766634	2.25333	1.156	0.314844	0.1
83_2022	Danko 8/22	Danko	0.5306	3.62252	97.8119	210.077	0.257947	377.3	199.468	87.4192	177.832	105.181	226.006	0.83682	1.93751	1.685	0.57417	0	0.6594	3.52069	96.1194	295.494	0.305281	320.3	210.305	71.5859	109.995	91.6283	275.59	0.781791	2.30204	1.21865	0.263971	0.233333
84_2022	Danko 10/22	Danko	0.5316	3.55837	92.212	197.021	0.236367	384.9	201.458	83.8953	183.442	110.292	235.287	0.767985	1.91302	1.64535	0.461643	0	0.659	3.43171	108.498	327.556	0.305742	359.8	235.466	81.1361	124.334	104.967	311.39	0.772231	2.25261	1.1791	0.290046	0.037037
86_2022	Danko 20/21	Danko	0.491125	3.6217	85.9141	171.134	0.230304	371.75	181.523	83.1744	190.227	103.444	204.076	0.808564	1.78064	1.84106	0.540542	0.1	0.6761	3.53651	90.7461	283.589	0.258715	345.6	233.597	70.0358	112.003	100.212	311.924	0.713496	2.38647	1.15005	0.236195	0
88_2022	Danko 13/22	Danko	0.522	3.4042	100.618	217.425	0.258556	390.556	201.604	87.9184	188.952	116.202	245.599	0.768646	1.79397	1.61023	0.454344	0.148148	0.569	3.66879	83.8753	207.207	0.227705	373.8	210.451	76.1624	163.349	104.569	251.864	0.727476	2.02922	1.63956	0.250742	0.266667
89_2022	Danko 14/22	Danko	0.51	3.94747	85.2765	187.02	0.216003	394.4	200.861	86.2193	193.539	102.058	216.325	0.843948	1.97779	1.96968	0.749084	0.333333	0.5804	3.66358	89.2023	233.831	0.258759	346	198.747	74.1768	147.253	98.6403	244.358	0.764811	2.10429	1.55929	0.255506	0.462963
90_2022	Danko 15/22	Danko	0.452889	4.0845	69.786	144.192	0.182773	395.444	176.759	70.7547	218.685	101.338	195.349	0.67882	1.75197	2.33252	0.401838	0.185185	0.5773	3.69463	90.901	223.933	0.257953	341.6	198.097	76.662	143.503	96.073	234.867	0.796877	2.11292	1.58171	0.457575	0.433333
91_2022	Danko 23/21	Danko	0.4281	4.6796	77.6351	147.361	0.19454	419.4	177.883	80.2169	241.517	97.8974	178.601	0.831234	1.92846	2.75115	0.42557	0.333333	0.5774	4.35022	107.319	297.69	0.286363	373.1	214.949	80.2438	158.151	105.035	278.932	0.738005	2.13119	2.21904	0.336095	0.433333
92_2022	Danko 17/22	Danko	0.4809	4.20997	102.079	212.013	0.259138	415.6	195.487	90.9178	220.113	106.671	215.671	0.884165	1.94562	2.26435	0.609944	0.333333	0.5498	4.24406	74.7762	190.555	0.214297	349	192.662	70.9744	156.338	87.4494	207.813	0.809669	2.25439	1.98967	0.323557	0.533333
93_2022	Danko 18/22	Danko	0.520333	4.07094	73.1538	177.35	0.205466	388.889	194.725	75.0977	194.164	95.9449	212.616	0.792332	2.07518	1.99577	0.355266	0.3	0.5888	3.9338	88.9689	271.669	0.278368	325.5	190.597	66.9193	134.903	88.8272	240.314	0.749703	2.20668	1.72712	0.239019	0.407407
94_2022	Danko 19/22	Danko	0.487	4.30389	88.074	196.828	0.221654	393.9	192.558	83.2855	201.342	99.2279	206.875	0.824481	2.00652	2.29737	0.706852	0.333333	0.6237	4.06949	119.638	362.66	0.341632	366.4	225.76	84.5088	140.64	95.9616	274.257	0.875797	2.42682	1.64266	0.504222	0.366667
95_2022	Danko 24/21	Danko	0.5029	3.76212	85.9165	184.898	0.229808	377.5	188.852	80.6652	188.648	103.094	213.887	0.787116	1.88137	1.88075	0.398996	0.296296	0.6268	3.58491	104.061	287.428	0.295669	349.5	218.857	79.5886	130.643	100.283	273.622	0.791206	2.23292	1.35199	0.331299	0.266667
96_2022	Danko 21/22	Danko	0.5165	4.01922	89.5756	194.128	0.213152	434.5	221.798	89.536	212.702	109.586	231.302	0.811174	2.05923	1.95999	0.501914	0.2	0.6641	3.51091	123.651	397.097	0.346136	370	244.476	85.3674	125.523	106.603	325.44	0.802526	2.31285	1.19806	0.3703	0.325
97_2022	Danko 22/22	Danko	0.4442	4.87581	67.1048	128.382	0.172303	417.4	182.495	75.9967	234.905	90.4053	165.88	0.853374	2.14239	2.73342	0.301573	0.233333	0.6259	3.56618	98.7469	282.337	0.278961	354.5	221.437	76.6412	133.063	102.424	281.266	0.753129	2.21408	1.3521	0.250024	0.566667
98_2022	Danko 23/22	Danko	0.423333	4.87129	72.5393	150.126	0.194809	418.778	169.675	78.1562	249.103	90.5535	168.38	0.8594	1.90782	2.96347	0.381436	0.266667	0.6443	3.56019	101.168	295.079	0.315399	327.4	209.185	74.6125	118.215	92.1746	261.332	0.801403	2.28782	1.27238	0.398299	0.472727
99_2022	Danko 24/22	Danko	0.4805	3.90975	90.4308	177.403	0.237417	374.8	180.623	86.436	194.177	98.7664	191.765	0.882898	1.88346	2.02629	0.407087	0.148148	0.5612	3.5057	92.2704	225.731	0.280539	333.4	186.172	74.8015	147.228	97.1683	228.361	0.767598	1.94729	1.5584	0.350676	0.15
100_2022	Danko 25/22	Danko	0.4916	4.16908	95.5008	193.771	0.262494	387.8	183.054	83.8145	204.746	99.2751	200.498	0.847218	1.91239	2.2567	0.492117	0.090909	0.6008	3.5879	117.33	324.322	0.320342	386.1	226.5	87.2882	159.6	110.555	289.612	0.802187	2.1005	1.4874	0.357602	0.208333
DS28	DS1028	Danko	0.615667	3.32544	130.848	341.36	0.334655	390.222	239.89	97.6655	150.333	118.461	308.767	0.835602	2.04728	1.27816	1.16323	0.025	0.679778	2.55674	213.42	668.16	0.770958	275.667	187.357	88.2529	135.933	103.897	323.931	0.816137	2.33674	1.32569	0.234541	0.108333
DS25	DS1022	Danko	0.612778	3.74357	99.8737	260.836	0.259836	387	236.893	88.1104	150.107	104.83	271.11	0.854148	2.29507	1.4485	1.07733	0.06	0.7011	2.44885	196.315	674.032	0.847843	238	166.536	74.9446	98.8337	95.947	336.036	0.830505	2.37767	1.07692	0.24646	0.102222
